# Supplementary material for: LRP2 and DOCK8 Are Potential Antigens for mRNA Vaccine Development in Immunologically ‘Cold’ KIRC Tumours
Source: Vaccines (Basel). 2023 Feb 9;11(2):396. doi: 10.3390/vaccines11020396 (PMC9966310; doi:10.3390/vaccines11020396)
Supplement: Supplementary file 1 [file vaccines-11-00396-s001.zip]

Archive with 1 entries (1 files):
- vaccines-2090994-supplementary.pdf
